# Supplementary material for: Successive Increases in the Resistance of Drosophila to Viral Infection through a Transposon Insertion Followed by a Duplication
Source: PLoS Genet. 2011 Oct 20;7(10):e1002337. doi: 10.1371/journal.pgen.1002337 (PMC3197678; doi:10.1371/journal.pgen.1002337)
Supplement: Table S1 — List of primers used for genotyping markers and for sequencing 60 kb region. (XLS) [file pgen.1002337.s001.xls]

## Sheet: Sheet1
Primer sets used to genotype markers
Name	Type	Position (F)	Forward Primer	Reverse Primer
SSR_C3_43 (80cM)	SSR	19563430	tggctaaagatggctatctaaaaga	aaggcaatataccccagttacttt
86b	Sequencing	20801167	ccaaacagggacacgttctt	ggctggctaggatctgtctg
86_7c	Sequencing	20921581	ggccaatatggcaacatacc	ggtgttccgactagggttga
86_7e	Sequencing	21006578	aattgcggacaacggattag	ccccgatggttggttatatg
87_sub_A	Sequencing	21029081	ctgcatcgcccactaatttt	accaaactgacgccgataac
87_sub_B	Sequencing	21049485	tctggattcatgccacaaaa	ctgcagacggagaacaacaa
87_sub_C	Sequencing	21069690	aatctctccatgcgctgagt	ccggttgtgtgacgttactg
87c	Sequencing	21075428	aataaacggccaaagtgtgc	gttatggcctacagcgtcgt
87subD	Sequencing	21089236	cactgatgtcgctcaggaaa	gtgggaatacggtaggctga
87subE	Sequencing	21109143	ccggtttaggtgcaatgact	atgccatttggccagtttag
Ec6	Sequencing	21126042	ccattcgcagtccgtaaaat	tagcgcgaaacataatgctg
Fc2	Sequencing	21130585	atgccacatgtcctgaatga	atgtttcgaaggtgcaggtc
Indel 3	Indel	21131689	tgtttccggctgattaaatagaa	ccacagacttttctgtaatcgtatttt
87subF.5	Sequencing	21139226	acaattcggggaatcctacc	ttattgagtgcgtggtgctc
Indel 7	Indel	21148755	cgtattcgcgattgaccaaa	aagctgcttttaaaatgtttattgaa
7F-Jump_R	SNP specific	21156579	tcttctcatcttccgggact	ggaaaaagtcgaccattcataata
12F (60kb)	Sequencing	21174537	tagaagccagtgtgcgattg	tggtactagggcatggggta
87subH.5b	Sequencing	21181307	gctggtgcttgtctgaatga	cctgctaattccctccatca
Hc2	Sequencing	21185068	tgcgtaatattggcattgga	gttttgggcatttgacgttc
87a	Sequencing	21191693	catcgccctttgttgaaaat	caaagttcgacgcatctcaa
87_sub_J	Sequencing	21200065	aacacgacgagacccaaaac	caccgatacagttggccttt
87_8a	Sequencing	21211183	cgttttcgttccctgaaaaa	aatggcgtaatggctttcac
87_8c	Sequencing	21250441	ttcgcaaaatgttcttgcac	tgcgtgaatttgtcaccatt
88b	Sequencing	21301493	accactggctctggtcattc	atacgctcccacgatgaaac
88d	Sequencing	21491614	gcgcgctactttcaattttc	cccgctgagtctagcaaatc
91a	Sequencing	22221399	gtccctggcaatcgaactaa	tttgcacgtgctttaccttg
92b Indel	Indel	22962911	cgatgacctcaagtgcaaaa	gcattccatgcacaatgact
Primer sets used for sequencing 60 kb region:
Name	Type	Position (F)	Forward	Reverse
seq3D_1	Sequencing	21126022	gcatccattcagacggtttt	tcgcaatcggtccttaaaat
seq3D_2B	Sequencing	21127307	cattataagcggaggcatgg	tctgcgtaaagcctggaagt
seq3D_3	Sequencing	21128527	ttgccggttcagctctattt	gggttcccggacatattgtt
seq3D_4	Sequencing	21129811	ccacacacctacaatcccatt	ctgaagcagatcgccaaagt
seq3D_5	Sequencing	21131121	ccccaacagagttctttctca	cagggacctgcacattatga
seq3D_6B	Sequencing	21132411	gcggtcagaggtcctatcaa	gtgatgctttcgctttcgat
seq3D_7	Sequencing	21133680	gaacagccgttcaagatcaa	gtgtttcgcatggtcttacg
seq3D_8	Sequencing	21134949	tttcgggaagtgtgtcattg	ccatggtgatgaaccagttg
seq3D_9	Sequencing	21136226	ttggaccaaaggacaccttc	aagctggtgggtaactggtg
seq3D_10	Sequencing	21137463	catggttgagcacgttgaat	cacttgagagtggcattagca
seq3D_11B	Sequencing	21138802	accccaatatgtggcacttc	ttctcattagacggatggtaaaca
seq3D_12	Sequencing	21140022	tatgggtaccaaacggcatt	gggccaaggcttatgaaatc
seq3D_13B	Sequencing	21141330	gacgttcctgaaacccaaag	ggatcagtgacccaggatct
seq3D_14	Sequencing	21142596	tgtatttgttgagagcgtcgtt	tggggtgagggattgtttta
seq3D_15	Sequencing	21143816	gttcagcgcacttactgcaa	gctcacaccgaaagtgtcct
seq3D_16	Sequencing	21145093	gcgatcgcagaaaaagttca	gcgaatcaaaacaaaacgaa
seq3D_17	Sequencing	21146380	ttgctaccctgttcacatgc	ggcccgttatgtctgaaatg
seq3D_18B	Sequencing	21147596	caggctgtaacgctttctga	tgccctggactttaattaggaa
seq3D_19C	Sequencing	21148755	cgtattcgcgattgaccaaa	cgaacgcaccatgtacaatc
seq3D_20	Sequencing	21150174	tgaatcttctctttgtgttaagagact	tcgcctggctatgacctaat
seq3D_21	Sequencing	21151525	cgttgaacaacaggcagatg	cgtttcacggcatacacaag
seq3D_22	Sequencing	21152754	gtgcctccatgagctttacc	aagctcagccctcaaaacaa
seq3D_23	Sequencing	21154080	cagagttttcattgccgttg	cggcttacgtggatcagata
seq3D_24	Sequencing	21155329	tgaacaacatgtttgtatgaatgc	gctgcgcatacaaattgaaa
seq3D_25B	Sequencing	21156539	tacatgtccagttcggcatc	tgcatttcggaataggtgttt
seq3D_26B	Sequencing	21157852	aagcgcctctttctcctcag	tttttcaaaacagccgttga
seq3D_27	Sequencing	21159143	atcgccatcactgtccgtat	ttgaatggggatgacgagat
seq3D_28	Sequencing	21160446	atggtcacgccttcaatctc	gcgatggttcagatggctta
seq3D_29	Sequencing	21161723	acgtcgaagctctcgaaaag	agccaccccatcagaatgta
seq3D_30	Sequencing	21162993	gagttgagcgacgaggagac	gacgagcgatgtgctgtaaa
seq3D_31	Sequencing	21164276	ggatgcaaaaggatctcacg	cgctgacgaaaactgaactg
seq3D_32	Sequencing	21165554	tgcagcagagccactatgag	tcccgacatctatgcattttc
seq3D_33	Sequencing	21166776	tggttgagaaagtggtgcat	ggcctggcataatcagaaaa
seq3D_34	Sequencing	21168063	aatgaggtcccaccaaaatc	tttgtatgcggcttcctttc
seq3D_35	Sequencing	21169324	ctgtcgctcaagactacgaaa	aacaacttcatcggctggtc
seq3D_36	Sequencing	21170597	acgcgcaaaaagtagggtag	gccaccaagcgagacattta
seq3D_37	Sequencing	21171883	gaggaacgttttaacggcata	gaccagctgtgtctgagtgc
seq3D_38B	Sequencing	21173176	tggcttgaaataaaggagctg	tttcatgtccataatttggtgttt
seq3D_39B	Sequencing	21174496	cagcaggaaaaacatgctca	tcgtaactgcacaataaacaatacaa
seq3D_40	Sequencing	21175699	tgtttaaatcttatgctctggctaaa	gcaggttttaatcttaatctatcgaa
seq3D_41	Sequencing	21176596	cgctgtccaagatttggttt	cacacgcacacgtattaggg
seq3D_42	Sequencing	21177089	gaagcaggcatttggaaaaa	cggatggggcagctataaat
seq3D_43	Sequencing	21178368	ccgattccaattccagttgt	aaggcaagagattgccgata
seq3D_44	Sequencing	21179608	aacagaacacgaagggcaac	ctcccaaaggaaaacccaag
seq3D_45	Sequencing	21180864	gagagggtagccatcgtttg	ccatatcaccctgcaactga
seq3D_46	Sequencing	21182179	cctcgtctctgcgacgttag	gcaaagcattccattccatt
seq3D_47	Sequencing	21183409	ccaccaccacgattctgag	tccagtaccgacgaaccaat
seq3D_48	Sequencing	21184765	acatacgcaccatgttttcg	gttttgggcatttgacgttc
Primer sets used for sequencing CHKov region within 60 kb region:
Name	Type	Position (F)	Forward	Reverse
CHK2_1	Sequencing	21155516	cctccgaattacccattacg	ccaggacagctcgttctcat
CHK2_2	Sequencing	21155688	gtgtagatgggcgtggaact	agaaggacatccgggagagt
CHK2_3	Sequencing	21156000	caccaaaaatctccgtggtt	ccggaagatgagaagaacga
CHK2_4	Sequencing	21156192	ccaggaagggcatacaaaaa	cgaaatttcaaggcgatcat
CHK2_5	Sequencing	21156259	actctcccggatgtccttct	tgactgaccaaccaactcca
CHK2_6	Sequencing	21156429	agtcgctttttaccggctct	tccaaatgcaattccctctc
CHK2_7	Sequencing	21156579	tcttctcatcttccgggact	tgtgattaaaaggggaatagtttg
CHK2_8	Sequencing	21156721	gcagcacgatcgtcaaatag	aatgcttcaaaggttttgttga
CHK2_9	Sequencing	21156930	acaaaatgcgtcgctgaata	tcgctcgaccagacaaacta
CHK2_10	Sequencing	21157021	gagagggaattgcatttgga	gacccccaacaagcttaaca
CHK2_11	Sequencing	21157230	caaactacaaactattcccctttt	cccagcctggataaacacat
CHK2_12	Sequencing	21157406	tggctgatgaatagaaaattcg	gcacgcagtgtatgaacacc
CHK2_13	Sequencing	21157617	caactcgtagtggaccgtga	ttgcgacctttgtgatctga
CHK2_14	Sequencing	21157758	tggatttttcttggccacat	cagacttgcgaaggcacata
CHK2_15	Sequencing	21157995	catacactgcgtgcgaagat	cgccgtgaccaaacataag
CHK2_16	Sequencing	21158232	cccgatgtttcctcatcact	gagcacaagtgcaaggtgag
CHK2_17	Sequencing	21158460	tgaccagtgaatccgtgtct	gctacaccagcaccatcaga
CHK2_18	Sequencing	21158592	gcgctcttgtcttgaaagcta	aagcgcgttatgaaatgacc
CHK2_19	Sequencing	21158719	cataaattcataggctttggatga	ccatcccactgatttcgatt
CHK2_20	Sequencing	21158906	gcacttgtcgcacataaagc	caccaactgcgaaaccttct
CHK2_21	Sequencing	21159087	ggagagtcgcacaattcaca	tggccacagtggtgaagata
CHK2_22	Sequencing	21159273	gtggactcaacggctgtttt	acagcatcatcaaggcagtg
